# Supplementary material for: Low YTHDC1 Expression Upregulates FSCN1 to Promote Nuclear F‐Actin Formation and Facilitate Double‐strand DNA Breaks Repair in TMZ‐Resistant Glioblastoma
Source: Adv Sci (Weinh). 2025 Dec 27;13(13):e13632. doi: 10.1002/advs.202513632 (PMC12955858; doi:10.1002/advs.202513632)
Supplement: Supplementary file 2 — Supporting File 2: advs73491‐sup‐0002‐Table S1.xlsx. [file ADVS-13-e13632-s002.xlsx]

## Sheet: Supplementary Table 1
Table S1. Information of antibodies in the study.
Antibody	Company	Catalog	Application
Lamin B1	Proteintech	12987-1-AP	1:50 for IF
β-actin	Sigma-Aldrich	SAB5600204	1:1000 for WB
Histone H3	Proteintech	17168-1-AP	1:2000 for WB
Tubulin	Proteintech	11224-1-AP	1:3000 for WB
γH2AX	Sigma-Aldrich	SAB5700329	1:1000 for WB, 1:50 for IF
p-ATM	Sigma-Aldrich	ZRB1370	1:1000 for WB
ATM	Sigma-Aldrich	A6093	1μg/ml for WB
GAPDH	Proteintech	10494-1-AP	1:5000 for WB
FSCN1	Sigma-Aldrich	SAB5700146	1:1000 for WB, 1:50 for IF
M6A	Abcam	ab208577	5μg/ml for RIP
IgG	Abcam	ab172730	5μg/ml for RIP
YTHDC1	Proteintech	14392-1-AP	1:1000 for WB, 1:100 for IHC, 1:50 for IF, 5μg/ml for RIP
CDC42	Abcam	ab187643	1:1000 for WB, 1:200 for IHC
N-WASP	Proteintech	14306-1-AP	1:1000 for WB, 1:50 for IHC
Arp2	Proteintech	10922-1-AP	1:2000 for WB, 1:200 for IHC
Arp3	Proteintech	13822-1-AP	1:2000 for WB
FGD1	Proteintech	13141-1-AP	1:500 for WB, 1.0 μg/ml for IP
