# Supplementary material for: Low YTHDC1 Expression Upregulates FSCN1 to Promote Nuclear F‐Actin Formation and Facilitate Double‐strand DNA Breaks Repair in TMZ‐Resistant Glioblastoma
Source: Adv Sci (Weinh). 2025 Dec 27;13(13):e13632. doi: 10.1002/advs.202513632 (PMC12955858; doi:10.1002/advs.202513632)
Supplement: Supplementary file 3 — Supporting File 3: advs73491‐sup‐0003‐Table S2.xlsx. [file ADVS-13-e13632-s009.xlsx]

## Sheet: Supplementary Table 2
Table S2. Primer sequence used in this study.
Primer Name	Primer Sequence( 5‘-3’)
has-FSCN1-Forward	GACACCAAAAAGTGTGCCTTCCG
has-FSCN1-Reverse	CAAACTTGCCATTGGACGCCCT
has-GAPDH-Forward	CTTCATTGACCTCAACTACATGG
has-GAPDH-Reverse	CTCGCTCCTGGAAGATGGTGAT
has-YTHDC1-Forward	AGTGACTCTGGTTCTGAATCTG
has-YTHDC1-Reverse	CTGGTTTGATCTTTTCGGACAG
