# Supplementary material for: Low YTHDC1 Expression Upregulates FSCN1 to Promote Nuclear F‐Actin Formation and Facilitate Double‐strand DNA Breaks Repair in TMZ‐Resistant Glioblastoma
Source: Adv Sci (Weinh). 2025 Dec 27;13(13):e13632. doi: 10.1002/advs.202513632 (PMC12955858; doi:10.1002/advs.202513632)
Supplement: Supplementary file 4 — Supporting File 4: advs73491‐sup‐0004‐Table S3.xlsx. [file ADVS-13-e13632-s004.xlsx]

## Sheet: Supplementary Table 3
Table S3. Probes used for pulldown assay in the study.
Primer Name	Primer Sequence( 5'-3')
Anti-FSCN1	AGATCCAGTTCGGCCTCATCAACTG
Anti-probe	TCTAGGTCAAGCCGGAGTAGTTGAC
