# Supplementary material for: Low YTHDC1 Expression Upregulates FSCN1 to Promote Nuclear F‐Actin Formation and Facilitate Double‐strand DNA Breaks Repair in TMZ‐Resistant Glioblastoma
Source: Adv Sci (Weinh). 2025 Dec 27;13(13):e13632. doi: 10.1002/advs.202513632 (PMC12955858; doi:10.1002/advs.202513632)
Supplement: Supplementary file 5 — Supporting File 5: advs73491‐sup‐0005‐Table S4.xlsx. [file ADVS-13-e13632-s005.xlsx]

## Sheet: Supplementary Table 4
Table S4. Sequences of shRNA against specific targets.
Sequences of shRNAs	sense sequence (5’-3’)	anti-sense sequence (5’-3’)
shFSCN1	GCTGCTACTTTGACATCGAGT	ACTCGATGTCAAAGTAGCAGC
shYTHDC1	GCTGGATGCTGGAGTGAAAGG	CCTTTCACTCCAGCATCCAGC
