# Supplementary material for: Low YTHDC1 Expression Upregulates FSCN1 to Promote Nuclear F‐Actin Formation and Facilitate Double‐strand DNA Breaks Repair in TMZ‐Resistant Glioblastoma
Source: Adv Sci (Weinh). 2025 Dec 27;13(13):e13632. doi: 10.1002/advs.202513632 (PMC12955858; doi:10.1002/advs.202513632)
Supplement: Supplementary file 6 — Supporting File 6: advs73491‐sup‐0006‐Table S5.xlsx. [file ADVS-13-e13632-s006.xlsx]

## Sheet: Supplementary Table 5
Table S5. Molecular medicine used in the study.
Molecular medicine	Company	Catalog
Temozolomide	MedChemExpress	85622-93-1
Latrunculin B	MedChemExpress	76343-94-7
CK-666	MedChemExpress	442633-00-3
ML141	MedChemExpress	71203-35-5
NP-G2-044	MedChemExpress	1807454-59-6
Actinomycin D	MedChemExpress	50-76-0
