# Supplementary material for: Low YTHDC1 Expression Upregulates FSCN1 to Promote Nuclear F‐Actin Formation and Facilitate Double‐strand DNA Breaks Repair in TMZ‐Resistant Glioblastoma
Source: Adv Sci (Weinh). 2025 Dec 27;13(13):e13632. doi: 10.1002/advs.202513632 (PMC12955858; doi:10.1002/advs.202513632)
Supplement: Supplementary file 7 — Supporting File 7: advs73491‐sup‐0007‐Table S6.xlsx. [file ADVS-13-e13632-s007.xlsx]

## Sheet: Supplementary Table 6
Table S6. Possible m6A sites prediction of FSCN1 from SRAMP.
#	Position	Sequence context	Structural context	Score(binary)	Score(knn)	Score(spectrum)	Score(combined)	Decision
3	339	CUGGGCCGCUACCUGGCGGCGGACAAGGACGGCAACGUGACCUGC	N/A	0.663	0.608	0.66	0.659	m6A site (High confidence)
6	669	CUCAUCACCCUCGCCUUCCAGGACCAGCGCUACAGCGUGCAGACC	N/A	0.604	0.745	0.666	0.636	m6A site (High confidence)
13	5186	AGUAACACAGCUCUAAUUAGAGACUCCAAGGCCAAGCGAGGGCCU	N/A	0.639	0.568	0.554	0.601	m6A site (High confidence)
20	10448	GGCCUCCUCUCUGCAGGUAUGGACCUGUCUGCCAAUCAGGACGAG	N/A	0.657	0.782	0.717	0.687	m6A site (Very high confidence)
24	10918	UCUGUGCUGGGCAUCCCCCCGGACUGGCCCCGCACUGUCCUACCC	N/A	0.725	0.767	0.459	0.62	m6A site (High confidence)
28	11051	UCCCCUCUUUCUGGGACAGGGGACUCAGAGCUCUUCCUCAUGAAG	N/A	0.681	0.706	0.557	0.633	m6A site (High confidence)
30	12273	GCCGAGCAGAACACGUUCUAGGACCCUUGUUCAUGUGUCCAUCAU	N/A	0.524	0.564	0.742	0.613	m6A site (High confidence)
31	12298	CUUGUUCAUGUGUCCAUCAUGGACAGGAGGACGUGCGGGCCAUAG	N/A	0.671	0.637	0.642	0.657	m6A site (High confidence)
33	12347	CCUGGCUCAUUCCGGAGCCGGGACUGGAGGGUGGGGCGUCACCCU	N/A	0.708	0.766	0.634	0.681	m6A site (Very high confidence)
35	12490	AAAUACUGGACGGUGGGCAGUGACUCCGCGGUCACCAGCAGCGGC	N/A	0.604	0.699	0.721	0.655	m6A site (High confidence)
36	12526	AGCAGCGGCGACACUCCUGUGGACUUCUUCUUCGAGUUCUGCGAC	N/A	0.735	0.758	0.73	0.734	m6A site (Very high confidence)
