# Supplementary material for: Low YTHDC1 Expression Upregulates FSCN1 to Promote Nuclear F‐Actin Formation and Facilitate Double‐strand DNA Breaks Repair in TMZ‐Resistant Glioblastoma
Source: Adv Sci (Weinh). 2025 Dec 27;13(13):e13632. doi: 10.1002/advs.202513632 (PMC12955858; doi:10.1002/advs.202513632)
Supplement: Supplementary file 8 — Supporting File 8: advs73491‐sup‐0008‐Table S7.xlsx. [file ADVS-13-e13632-s003.xlsx]

## Sheet: help
Table S7. LC-MS data of FSCN1 IP.
表单	表头	描述
help		各表单的表头解释
stat		本次项目的统计信息
	Sample	样品名
	Identified proteins	鉴定到的蛋白数目
	Quantified proteins	定量到的蛋白数目
	Identified peptides	鉴定到的肽段数目
	Quantified peptides	定量到的肽段数目
	Unique peptides	“唯一匹配”的肽段数目
protein		蛋白结果
	Accession	蛋白条目的Uniprot数据库登记号
	Protein ID	蛋白条目的Uniprot数据库编号
	Gene	蛋白条目的基因名
	Fasta description	蛋白序列数据库Fasta文件中对蛋白条目的描述信息，通常包括蛋白名称、物种名、物种编号、基因名、蛋白可靠性等级、数据库版本等信息
	Mw (kDa)	蛋白的分子量
	Length	蛋白的氨基酸长度
	Protein group	同一蛋白组中的其他蛋白的Uniprot数据库编号
	Protein group gene	同一蛋白组中的其他蛋白的基因名
	Score	MaxQuant给出的质量打分
	Sequence coverage (%)	鉴定到的肽段在leading蛋白上的覆盖区域大小，最大100%
	Unique sequence coverage (%)	所有唯一匹配肽段在蛋白上的覆盖度
	Peptides	肽段数目
	Unique peptides	唯一匹配肽段数目
	Spectra count	谱图计数
	Intensity	定量信号强度
	iBAQ peptides	蛋白酶解后的理论肽段数
	iBAQ	iBAQ定量数值
	iBAQ (%)	iBAQ百分比
peptide		肽段结果
	Sequence	肽段的氨基酸序列
	Peptide length	肽段的氨基酸长度
	Mass	肽段的理论分子量
	Proteins	包含此肽段序列的全部蛋白
	Accession	蛋白条目的Uniprot数据库登记号
	Protein ID	蛋白条目的Uniprot数据库编号
	Gene	蛋白条目的基因名
	Fasta description	蛋白序列数据库Fasta文件中对蛋白条目的描述信息，通常包括蛋白名称、物种名、物种编号、基因名、蛋白可靠性等级、数据库版本等信息
	Mw (kDa)	蛋白的分子量
	Length	蛋白的氨基酸长度
	Position	肽段在蛋白上的位置
	Unique (Groups)	肽段是否属于蛋白组的特征肽段
	Unique (Proteins)	肽段是否属于蛋白的特征肽段
	Charges	肽段的电荷数
	PEP	鉴定的后验错误率（Posterior Error Probability），越小越显著
	Score	搜索算法Andromeda给肽段的打分
	Experiment	对应样品的证据数量，如果不为空，认为该肽段存在于该样品
	Intensity	肽段定量信号强度

## Sheet: stat
Sample	Identified proteins	Quantified proteins	Identified peptides	Quantified peptides	Unique peptides
fscN1	34	29	49	42	42

## Sheet: protein
Accession	Protein ID	Gene	Fasta description	Mw (kDa)	Length	Protein group	Protein group gene	Score	Sequence coverage (%)	Unique sequence coverage (%)	Peptides	Unique peptides	Peptide ID	Spectra count	Intensity	iBAQ	iBAQ (%)
Q15233	NONO_HUMAN	NONO	Non-POU domain-containing octamer-binding protein OS=Homo sapiens OX=9606 GN=NONO PE=1 SV=4	54.232	471			28.564	6.8%	6.8%	4	3	13;14;25;70	5	122430000	4708900	10.4530%
P02545	LMNA_HUMAN	LMNA	Prelamin-A/C OS=Homo sapiens OX=9606 GN=LMNA PE=1 SV=1	74.139	664			19.026	5.3%	5.3%	3	3	1;50;61	3	15040000	341810	0.7588%
P05089	ARGI1_HUMAN	ARG1	Arginase-1 OS=Homo sapiens OX=9606 GN=ARG1 PE=1 SV=2	34.735	322			22.276	7.1%	7.1%	3	3	23;24;71	3	19457000	1080900	2.3994%
Q96PK6	RBM14_HUMAN	RBM14	RNA-binding protein 14 OS=Homo sapiens OX=9606 GN=RBM14 PE=1 SV=2	69.492	669			20.471	4.2%	4.2%	3	3	0;34;55	3	5225500	200980	0.4461%
P00338	LDHA_HUMAN	LDHA	L-lactate dehydrogenase A chain OS=Homo sapiens OX=9606 GN=LDHA PE=1 SV=2	36.689	332	P07195;Q9BYZ2	LDHB;LDHAL6B	11.926	4.8%	4.8%	2	2	40;84	2	79645000	3318500	7.3666%
P01857	IGHG1_HUMAN	IGHG1	Immunoglobulin heavy constant gamma 1 OS=Homo sapiens OX=9606 GN=IGHG1 PE=1 SV=2	43.912	399	P01860;P0DOX5	IGHG3;	15.761	3%	3%	2	2	7;8	3	314090000	18476000	41.0139%
P08670	VIME_HUMAN	VIM	Vimentin OS=Homo sapiens OX=9606 GN=VIM PE=1 SV=4	53.652	466			11.962	4.7%	4.7%	2	2	16;18	2	5713800	163250	0.3624%
P98174	FGD1_HUMAN	FGD1	FYVE, RhoGEF and PH domain containing 1	130.149	961			5.8885	2.4%	1%	2	1	4;13	1	10486000	291270	0.6466%
P31025	LCN1_HUMAN	LCN1	Lipocalin-1 OS=Homo sapiens OX=9606 GN=LCN1 PE=1 SV=1	19.25	176	Q5VSP4	LCN1P1	11.82	12.5%	12.5%	2	2	26;48	2	13410000	1341000	2.9768%
P62269	RS18_HUMAN	RPS18	40S ribosomal protein S18 OS=Homo sapiens OX=9606 GN=RPS18 PE=1 SV=3	17.719	152			19.93	11.8%	11.8%	2	2	3;87	2	60317000	5026400	11.1578%
P62701	RS4X_HUMAN	RPS4X	40S ribosomal protein S4, X isoform OS=Homo sapiens OX=9606 GN=RPS4X PE=1 SV=2	29.598	263			23.817	3.4%	3.4%	2	2	29;30	2	57052000	2716800	6.0309%
A6NCL7	AN33B_HUMAN	ANKRD33B	Ankyrin repeat domain-containing protein 33B OS=Homo sapiens OX=9606 GN=ANKRD33B PE=3 SV=1	53.975	494			5.9159	2.8%	2.8%	1	1	9	1	3052400	122090	0.2710%
O15013	ARHGA_HUMAN	ARHGEF10	Rho guanine nucleotide exchange factor 10 OS=Homo sapiens OX=9606 GN=ARHGEF10 PE=1 SV=4	151.612	1369			6.5315	0.6%	0.6%	1	1	52	1	0	0	0
O75150	BRE1B_HUMAN	RNF40	E3 ubiquitin-protein ligase BRE1B OS=Homo sapiens OX=9606 GN=RNF40 PE=1 SV=5	113.678	1001			6.8363	1.2%	1.2%	1	1	38	1	296030000	4933800	10.9523%
P04406	G3P_HUMAN	GAPDH	Glyceraldehyde-3-phosphate dehydrogenase OS=Homo sapiens OX=9606 GN=GAPDH PE=1 SV=3	36.053	335			6.3982	2.4%	2.4%	1	1	82	2	0	0	0
P08708	RS17_HUMAN	RPS17	40S ribosomal protein S17 OS=Homo sapiens OX=9606 GN=RPS17 PE=1 SV=2	15.55	135			6.0775	6.7%	6.7%	1	1	81	1	1668800	278130	0.6174%
P09651	ROA1_HUMAN	HNRNPA1	Heterogeneous nuclear ribonucleoprotein A1 OS=Homo sapiens OX=9606 GN=HNRNPA1 PE=1 SV=5	38.747	372			6.4456	3%	3%	1	1	57	1	2601300	136910	0.3039%
P13489	RINI_HUMAN	RNH1	Ribonuclease inhibitor OS=Homo sapiens OX=9606 GN=RNH1 PE=1 SV=2	49.973	461			5.9256	2.4%	2.4%	1	1	19	1	1383000	51223	0.1137%
P13639	EF2_HUMAN	EEF2	Elongation factor 2 OS=Homo sapiens OX=9606 GN=EEF2 PE=1 SV=4	95.338	858			5.8864	0.9%	0.9%	1	1	56	1	0	0	0
P15924	DESP_HUMAN	DSP	Desmoplakin OS=Homo sapiens OX=9606 GN=DSP PE=1 SV=3	331.774	2871			5.9157	0.3%	0.3%	1	1	35	1	6253100	30804	0.0684%
P17844	DDX5_HUMAN	DDX5	Probable ATP-dependent RNA helicase DDX5 OS=Homo sapiens OX=9606 GN=DDX5 PE=1 SV=1	69.148	614	Q92841	DDX17	8.4831	2%	2%	1	1	10	1	2434300	67618	0.1501%
P22626	ROA2_HUMAN	HNRNPA2B1	Heterogeneous nuclear ribonucleoproteins A2/B1 OS=Homo sapiens OX=9606 GN=HNRNPA2B1 PE=1 SV=2	37.43	353			6.2269	2.8%	2.8%	1	1	22	1	2437400	121870	0.2705%
P32119	PRDX2_HUMAN	PRDX2	Peroxiredoxin-2 OS=Homo sapiens OX=9606 GN=PRDX2 PE=1 SV=5	21.892	198	Q06830	PRDX1	6.1525	5.6%	5.6%	1	1	54	1	4454100	318150	0.7062%
P35268	RL22_HUMAN	RPL22	60S ribosomal protein L22 OS=Homo sapiens OX=9606 GN=RPL22 PE=1 SV=2	14.787	128			6.1308	9.4%	9.4%	1	1	85	1	1985000	330840	0.7344%
P52272	HNRPM_HUMAN	HNRNPM	Heterogeneous nuclear ribonucleoprotein M OS=Homo sapiens OX=9606 GN=HNRNPM PE=1 SV=3	77.516	730			7.1054	1%	1%	1	1	45	1	2213200	40240	0.0893%
P61247	RS3A_HUMAN	RPS3A	40S ribosomal protein S3a OS=Homo sapiens OX=9606 GN=RPS3A PE=1 SV=2	29.945	264			6.0315	4.5%	4.5%	1	1	76	2	6784000	357050	0.7926%
Q08554	DSC1_HUMAN	DSC1	Desmocollin-1 OS=Homo sapiens OX=9606 GN=DSC1 PE=1 SV=2	99.987	894			5.9556	1.5%	1.5%	1	1	5	1	2161300	42379	0.0941%
Q5T749	KPRP_HUMAN	KPRP	Keratinocyte proline-rich protein OS=Homo sapiens OX=9606 GN=KPRP PE=1 SV=1	64.136	579			6.1076	1%	1%	1	1	41	1	2263000	73000	0.1620%
Q6NUN9	ZN746_HUMAN	ZNF746	Zinc finger protein 746 OS=Homo sapiens OX=9606 GN=ZNF746 PE=1 SV=1	69.136	644			5.9336	0.9%	0.9%	1	1	89	1	154490	4291.5	0.0095%
Q6P5R6	RL22L_HUMAN	RPL22L1	60S ribosomal protein L22-like 1 OS=Homo sapiens OX=9606 GN=RPL22L1 PE=1 SV=2	14.607	122			6.1308	9.8%	9.8%	1	1	86	1	2067300	344550	0.7648%
Q8WXG8	S100Z_HUMAN	S100Z	Protein S100-Z OS=Homo sapiens OX=9606 GN=S100Z PE=1 SV=4	11.62	99			6.1176	9.1%	9.1%	1	1	32	2	0	0	0
Q9P2B4	CT2NL_HUMAN	CTTNBP2NL	CTTNBP2 N-terminal-like protein OS=Homo sapiens OX=9606 GN=CTTNBP2NL PE=1 SV=2	70.158	639			6.6969	0.9%	0.9%	1	1	64	1	1127700	28192	0.0626%
Q9UN86	G3BP2_HUMAN	G3BP2	Ras GTPase-activating protein-binding protein 2 OS=Homo sapiens OX=9606 GN=G3BP2 PE=1 SV=2	54.121	482			6.3098	2.7%	2.7%	1	1	80	1	2833300	101190	0.2246%
Q9UPX6	MNAR1_HUMAN	MINAR1	Major intrinsically disordered Notch2-binding receptor 1 OS=Homo sapiens OX=9606 GN=MINAR1 PE=1 SV=3	102.993	916			8.6989	1%	1%	1	1	28	1	0	0	0
