# Supplementary material for: Low YTHDC1 Expression Upregulates FSCN1 to Promote Nuclear F‐Actin Formation and Facilitate Double‐strand DNA Breaks Repair in TMZ‐Resistant Glioblastoma
Source: Adv Sci (Weinh). 2025 Dec 27;13(13):e13632. doi: 10.1002/advs.202513632 (PMC12955858; doi:10.1002/advs.202513632)
Supplement: Supplementary file 9 — Supporting File 9: advs73491‐sup‐0009‐Table S8.xlsx. [file ADVS-13-e13632-s001.xlsx]

## Sheet: Supplementary Table 8
Table S8. Characteristics of patients and specimens included in the study.
	ID	Gender	Age	Futime( day)	Fustat	Tissue
1#	12603064	F	60	538	dead	primary+recurrent
2#	10461173	M	46	706	dead	primary+recurrent
3#	9741205	M	39	480	alive	primary+recurrent
4#	10359628	M	66	623	dead	primary+recurrent
5#	10302691	M	72	447	dead	recurrent
6#	10754349	F	58	529	alive	recurrent
7#	10806044	M	69	330	dead	recurrent
8#	10915926	M	43	206	dead	recurrent
9#	10936651	M	73	426	dead	recurrent
10#	11050287	M	54	340	dead	recurrent
11#	11554080	F	51	315	dead	recurrent
12#	10141006	F	42	1197	alive	primary
13#	10226311	F	54	644	alive	primary
14#	11144945	F	54	445	alive	primary
15#	11213247	M	51	428	alive	primary
16#	11253922	M	30	413	alive	primary
17#	9471419	F	53	908	dead	primary
18#	11338381	M	59	398	alive	primary
19#	11731938	M	66	302	alive	primary
20#	11860958	M	77	266	alive	primary
21#	12008370	M	62	226	alive	primary
22#	12068698	M	69	200	alive	primary
23#	3571878	F	34	191	alive	primary
24#	12174601	F	24	18	dead	primary
25#	12175577	F	70	171	alive	primary
26#	12160125	M	50	160	alive	primary
27#	12248888	F	34	154	alive	primary
28#	10141377	M	43	683	alive	primary
29#	10475786	F	63	258	dead	primary
30#	10492090	F	56	585	alive	primary
31#	9828147	F	33	417	dead	primary
32#	253672	M	49	768	dead	primary
33#	10772139	F	60	517	alive	primary
34#	9303016	M	58	376	dead	primary
35#	10178418	F	63	677	alive	primary
36#	10060907	M	72	703	alive	primary
37#	9494906	M	46	419	dead	primary
38#	10505994	F	58	357	dead	primary
